# Supplementary material for: Identification of core competencies for exercise oncology professionals: A Delphi study of United States and Australian participants
Source: Cancer Med. 2024 Jul 24;13(14):e70004. doi: 10.1002/cam4.70004 (PMC11267632; doi:10.1002/cam4.70004)
Supplement: Supplementary file 1 — Data S1. [file CAM4-13-e70004-s001.zip]

Archive with 4 entries (4 files):
- S1.Round1 Survey.docx
- S2.Round2 Survey.docx
- S3.Round3 Survey.docx
- S4.Complete consensus process.docx
